# Supplementary material for: Drug–Target Interaction Prediction Based on an Interactive Inference Network
Source: Int J Mol Sci. 2024 Jul 15;25(14):7753. doi: 10.3390/ijms25147753 (PMC11277210; doi:10.3390/ijms25147753)
Supplement: Supplementary file 1 [file ijms-25-07753-s001.zip › Supplementary Table S1.xlsx]

## Sheet: Sheet1
The prediction result of 19 drugs interacting with Amyloid-β
Drug	Prediction Result
L-methionine (R)-S-oxide	√
Edonerpic	√
Florbetaben (18F)	√
Flutemetamol (18F)	√
Florbetapir (18F)	√
Copper	√
Deferoxamine	√
Dimercaprol	√
Phenserine	√
Tetrathiomolybdate	√
Aluminium	√
Resveratrol	√
Zinc	√
Zinc acetate	√
Aluminum phosphate	×
Aluminum acetate	√
Zinc chloride	√
Zinc sulfate	√
Tromethamine	√
