# Supplementary material for: Drug–Target Interaction Prediction Based on an Interactive Inference Network
Source: Int J Mol Sci. 2024 Jul 15;25(14):7753. doi: 10.3390/ijms25147753 (PMC11277210; doi:10.3390/ijms25147753)
Supplement: Supplementary file 1 [file ijms-25-07753-s001.zip › Supplementary Table S2.xlsx]

## Sheet: Sheet1
The prediction result of 5 drugs interacting with Tau
Drug	Prediction Result
Paclitaxel	√
Docetaxel	√
Astemizole	√
Lansoprazole	×
Flortaucipir F-18	√
