# Supplementary material for: Drug–Target Interaction Prediction Based on an Interactive Inference Network
Source: Int J Mol Sci. 2024 Jul 15;25(14):7753. doi: 10.3390/ijms25147753 (PMC11277210; doi:10.3390/ijms25147753)
Supplement: Supplementary file 1 [file ijms-25-07753-s001.zip › Supplementary Table S4.xlsx]

## Sheet: Sheet1
The prediction result of 8 drugs interacting with Cyclin-dependent-like kinase 5
Drug	Prediction Result
Alsterpaullone	√
Alvocidib	√
Hymenialdisine	×
Indirubin-3'-monoxime	√
Olomoucine	√
SU9516	√
6-phenyl[5H]PYRROLO[2, 3-b]PYRAZINE	√
Trilaciclib	×
